# Supplementary material for: Metabolomic Effects of Liraglutide Therapy on the Plasma Metabolomic Profile of Patients with Obesity
Source: Metabolites. 2024 Sep 17;14(9):500. doi: 10.3390/metabo14090500 (PMC11433991; doi:10.3390/metabo14090500)
Supplement: Supplementary file 1 [file metabolites-14-00500-s001.zip]

Archive with 5 entries (5 files):
- metabolites-3194674-supplementary Table S1-S3.pdf
- Supplimentary Figure 1.jpg
- Supplimentary Figure 2.jpg
- Supplimentary Figure 3.jpg
- Supplimentary Table S4.xls
