# Supplementary material for: Metabolomic Effects of Liraglutide Therapy on the Plasma Metabolomic Profile of Patients with Obesity
Source: Metabolites. 2024 Sep 17;14(9):500. doi: 10.3390/metabo14090500 (PMC11433991; doi:10.3390/metabo14090500)
Supplement: Supplementary file 1 [file metabolites-14-00500-s001.zip › Supplimentary Table S4.xls]

## Sheet: Sheet0
© 2000-2024 QIAGEN. All rights reserved.
ID	Molecules in Network	Score	Focus Molecules	Top Diseases and Functions
1	2-aminoadipic acid,5'-CMP,5(S)-HETE,ADCY,adenosine,AKT,ALP,androstenedione,arachidonic acid,BCR (complex),creatine,cytokine, glyceraldehyde,ERK,ERK1/2,estrone,FSH,GGT,homoarginine,IL12 (complex),insulin,JNK,L-glutamic acid,L-leucine,MAP2K1/2,NFkB (complex),p38 MAPK,p70 S6k,PKC,pro-inflammatory cytokine,prostaglandin E1,sphingosine-1-phosphate,ursodeoxycholic acid,VEGF,voltage-gated calcium channel	36	14	[Cell Signaling, Free Radical Scavenging, Molecular Transport]
2	(d)CMP, TMP, (d)UMP,2xPNPO:2xFMN,5'-deoxyadenosine,Ca2 ,diacetyl,DPYD dimer,dUMP,EGFR,eNOS:CaM:HSP90,eNOS:CaM:HSP90:AKT1,eNOS:CaM:HSP90:AKT1:BH2,eNOS:CaM:HSP90:AKT1:BH4,eNOS:Caveolin-1:CaM,eNOS:Caveolin-1:CaM:HSP90,flavin mononucleotide,L-Arg, CySS-, L-Lys,L-cystine,L-valine,ligands of SLC43A1 and SLC43A2,ligands of SLC6A15,ligands of SLC7A5,Metabolism of water-soluble vitamins and cofactors,MTRR…	16	7	[Cellular Development, Cellular Growth and Proliferation, Organismal Functions]
